# Supplementary material for: A Review of Pathogens, Diseases, and Contaminants of Muskrats (Ondatra zibethicus) in North America
Source: Front Vet Sci. 2020 May 15;7:233. doi: 10.3389/fvets.2020.00233 (PMC7242561; doi:10.3389/fvets.2020.00233)
Supplement: Table S1 — Compilation of reports of muskrat exposure to pathogens, toxins and contaminants organized by the following subjects: Viruses, Bacteria, Parasites, Contaminants, and Other. [file Table_1.xlsx]

## Sheet: Supplementary Material
VIRUSES
Species	Samples	Live/Dead	N	Prevalence	Location	Disease Caused		Author		I	Intestine	***Disease caused reported as:
Adenovirus	I	D	1	1	IL	S-I		Webb & Woods 1988		Fn	Full necropsy	S=sporadic
Aleutian Mink Disease Virus	Sp	D	59	0	Nova Scotia	NA		Farid 2013		Bl	Blood	C/W=common or widespread
Rabies Virus	Sa	D	1	0	Canada	NA		Beauregard & Casey 1969		Sa	Salivary glands	I = individaul case report
	Br	D	52	0	IA	NA		Hendricks 1969		Br	Brain	E=epizootic
	Br	D	14 years	3 cases	Ontario	S-I		Johnston & Beauregard 1969		Sp	Spleen
	Br	D	15 years	7 cases	IO, MN, MT, ND, SC	S-I		Fishbein et al. 1986
	Br	D	50	0.02	Canada	S-I		Prins & Yates 1986
	Br	D	1 year	1 case reported	CO	S-I		Blanton et al. 2011
	Br	D	1 year	No cases reported	United States	NA		Dyer et al. 2014
	Br	D	1 year	No cases reported	United States	NA		Monroe et al. 2016
	Br	D	1 year	No cases reported	United States	NA		Birhane et al. 2017
Morbillivirus	Fn	D	1	1	NY	Suggested		Shayegani et al. 1986
Orthohepevirus	Fn	D	NA	NA	WI	NA		Mathiak 1966
BACTERIA
Species	Samples	Live/Dead	N	Prevalence	Location	Disease Caused		Author	Name Reported in Article	F	Fecal matter
Anabaena flos-aquae	Fn	D	18	1	IA	E-W		Rose 1953		Li	Liver
Clostridium piliforme	Fn	D	NA	NA	WI	E-W		Mathiak 1966	Clostridium sp. (Errington's)	I	Intestine
	Fn	D	22	0.727273	Saskatchewan	E-W		Karstad et al. 1971	Bacillis piliformes	Fn	Full necropsy
	Fn	D	22	0	Saskatchewan	NA		Karstad et al. 1971	Clostridium sp. (Errington's)	Bl	Blood
	Li	D	12	0.666667	British Columbia	E-W		Chalmers & MacNeill 1977	Bacillis piliformes	Lu	Lungs
	Li, I, Lu	D	NA	NA	IA	E-W		Wobeser et al. 1979	Clostridium piliformes	Sp	Spleen
	Li, Lu, Sp, I	D	17	0.235294	Saskatchewan	E-C		Wobeser et al. 1978		K	Kidney
	Fn	D	18	1	Ohio	E-C		Grear et al. 2019		Ln	Lymph nodes
Bordetella bronchiseptica	Li	D	3	0.333333	British Columbia	NA		Chalmers & MacNeill 1977
Campylobacter jejuni	F	NI	189	0.475	ID	NA		Pacha et al. 1985
Chlamydia	Li, Lu, Sp, I	D	17	0	Saskatchewan	NA		Wobeser et al. 1978
Chlamydia psittaci	Bl, Sp	D	2	1	Canada	S-I		Spalatin et al. 1971
Citrobacter freundii	Lu, Li	D	3	0.666667	British Columbia	NA		Chalmers & MacNeill 1977
Endosymbiotic bacteria	I	D	NA	NA	NA	NA		Feely et al. 1988
Escherichia coli	Fn	D	22	NA	Saskatchewan	NA		Karstad et al. 1971
	Li, Lu, Sp, I	D	17	NA	Saskatchewan	NA		Wobeser et al. 1978
Francisella philomiragia	Lu, Li	D	1	1	UT	S-I		Jensen et al. 1969
Francisella tularensis	Fn	D	1	1	MT	S-I		Jellison et al. 1942	Reported as Pasteurella tularensis
	Lu, Li, K	D	1	1	Ontario	S-I		Labzoffsky & Sprent 1952	Reported as Pasteurella tularensis
	Lu, Li, Sp	D	4	1	Alberta	E-C		Banfield 1954	Reported as Pasteurella tularensis
	Bl	D	1	1	Alberta	S-I		Langford 1954	Reported as Pasteurella tularensis
	Sp	D	6	1	Ontario	E-C		Fyvie et al. 1959	Reported as Pasteurella tularensis
	Sp, Ln, Bl, Li	D	NA	NA	Ontario	E-W		Ditchfield et al. 1960	Reported as Pasteurella tularensis
	Fn	D	NA	NA	WI	E-W		Mathiak 1966
	Lu, Li, Sp	D	78	0.0512821	VT	E-C		Young et al. 1969
	Li, Lu, Sp, I	D	17	0	Saskatchewan	NA		Wobeser et al. 1978
	Li, Lu, Sp, K	D	1	0	IL	NA		Webb & Woods 2001
	Bl, K, Li, Lu, Sp	D	411	0	Quebec	NA		Gabriele-Rivet et al. 2016
Hammondia-like organisms	M	D	81	0.333333	CT, NJ	NA		Ryan et al. 1982
Listeria monocytogenes	Li, Lu, Sp, K	D	1	0	IL	NA		Webb & Woods 2001
Mycoplasma-like organisms	I	D	NA	NA	Not Reported	NA		Feely et al. 1988
Paracolon	Fn	D	22	NA	Saskatchewan	NA		Karstad et al. 1971
Pasteurella spp.	Fn	D	NA	NA	WI	NA		Mathiak 1966
Proteus sp.	Fn	D	22	NA	Saskatchewan	NA		Karstad et al. 1971
Providencia stuartii	Li	D	3	0.333333	British Columbia	NA		Chalmers & MacNeill 1977
Psittacosis-Lymphogranuloma Venereum (Chlamydia spp.)	Bl, Sp	D	14	0.142857	Saskatchewan	S-I		Spalatin et al. 1966
Pseudomonas aeruginosa	Li	D	3	0.333333	British Columbia	NA		Chalmers & MacNeill 1977
Salmonella spp.	F	L	220	0	NJ	NA		Kirkpatrick & Benson 1987
Staphylococcus sp.	Li, Lu, Sp, I	D	17	NA	Saskatchewan	NA		Wobeser et al. 1978
	Li, Lu, Sp, K	D	1	1	IL	S-I		Webb & Woods 2001
Streptococcus pyogenes	Li	D	3	0.333333	British Columbia	NA		Chalmers & MacNeill 1977
Streptococcus sp.	Li, Lu, Sp, I	D	17	NA	Saskatchewan	NA		Wobeser et al. 1978
Yersinia enterocolitica	F		60	0.05	NY	NA		Shayegani et al. 1986
Yersinia intermdia	F		60	0.0666667	NY	NA		Shayegani et al. 1986
Yersinia ruckeri	I	D	1	1	Ontario	NA		Stevenson & Daly 1982
Fungi
Emmonsia crescens	Lu	D	34	0.0294118	Utah	NA	NA	Grundmann & Tsai 1967
Encephalitozoon cuniculi	Br	D	65	0.0769231	Saskatchewan	S-I	NA	Wobeser & Schuh 1979
Trichophyton mentagrophytes	Sk	D	1	1	Iowa	S-I	NA	Charles 1940
PARASITES
Species	S	Live/Dead	N	Prevalence	Location	Disease Caused***	Burden	Author	Name Reported in Article
Protozoans										F	Fecal matter
Chilomastix sp.	F	D	133	NA	WA	NA		Frost et al. 1980		Li	Liver
Cryptosporidium sp.	F	D	237	0.118143	MD	NA		Zhou et al. 2004		I	Intestine
	F	D	149	0.00671141	NY	NA		Ziegler et al. 2007		Fn	Full necropsy
	F	D	44	0.5	PA and NJ	NA		Bitto & Aldras 2009		Bl	Blood
	F	NI	23	0	Alberta	NA		Heitman et al. 2002		T	Tissue
Eimeria ondatrazibethicae	Li	D	NA	NA	Canada	NA		Allen 1934†	†Eimeria stiedae	Br	Brain
Eimeria sp.	F	D	NA	NA	MD	S-I		Smith 1938		E	Individual Ectoparasites
Entamoeba muris	F	D	133	NA	WA	NA		Frost et al. 1980		D	Digestive Tracts
Giardia duodenalis	F	NI	23	0.782609	Alberta	NA		Heitman et al. 2002		St	Stomach
Giardia sp.	F	D	53	1	LA	NA		Penn 1942		Lu	Lungs
	F	D	34	"Several"	CO	NA		Ball 1952		S	Unspecified sample
	F	LD	25	1	UT	NA		Grundmann & Tsai 1967		H	Heart
	F	D	133	0.413534	WA	NA		Frost et al. 1980		Su	Subcutaneous tissue
	F	NI	189	0.825	WA, ID	NA		Pacha et al. 1985		C	Cecum
	F	L	220	0.41	NJ	NA		Kirkpatrick & Benson 1987		Sk	Skin
	I	D	1	1	IL	NA		Webb & Woods 1988
	F	D	790	0.365823	ME, NH, NY, VT, MN	NA		Erlandsen et al.1990		†Eimeria stiedae
	Fn	D	219	0.958904	ME, NH, NY, VT, MN, MA	NA		Erlandsen et al.1990		‡Toxoplasma microti
	F	D	44	0.659091	PA and NJ	NA		Bitto & Aldras 2009		aLarvae to Taenia taeniaformis
Sarcocystis jaypeedubeyi	Br	D	15	0.133333	Ontario	NA		Karstad 1963‡	‡Toxoplasma microti	bLarvae to Taenia tenuicollis
Toxoplasma gondii	Bl	D	11	0	IA	NA		McCulloch et al.1966		cReported as Taenia taeniaformis (Change documented - Nakao et al. 2013)
	Bl	LD	42	0.1667	MO	NA		Smith & Frenkel 1995		dLarval stage of Versteria mustelae
	Bl	L	30	0.6	IL	NA		Ahlers et al.2015		eReported as Taenia mustelae (Change documented - Nakao et al. 2013)
Trichomonas sp.	F	LD	25	1	UT	NA		Grundmann & Tsai 1967		fEchinostomum coalitum
	F	D	NA	NA	LA	NA		Penn 1942		gHemistomum craterum
Trematodes										hCatatropis filambriata
Alaria mustelae	I	D	NA	NA	Ontario	NA	NA	Law & Kennedy 1932		iCatatropis filamentis
	I	D	NA	NA	Canada	NA	NA	Allen 1934		jNotocotylus filamentus
	I	D	108	0.00925926	Ontario	NA	0-1	Sweatman 1952		kNotocotylus quinqueserialis
	Lu, Li	D	326	0.101227	AK	NA	NA	Dunagan 1957		lPseudodiscus zibethicus
	F, Bl, D	LD	140	0.0214286	Manitoba	NA	0-48	McKenzie & Welch 1978		*Accidental finding
Allassogonoporus marginalis	I	D	1	1	MI	NA	45	Olivier 1938		**Only 53 muskrats sampled for all parasites
Amphimerus pseudofelineus	Fn	D	250	0.016	IL	NA	NA	Gilford 1954
Diplostomum mergi	D	D	114	0.0877193	Newfoundland	NA	0-38	Rigby & Threlfall 1981
Echinochasmus schwartzi	I	D	1	1	MD	NA	NA	Price 1931
	I	D	NA	NA	Ontario	NA	NA	Law & Kennedy 1932
	I	D	NA	NA	Canada	NA	NA	Allen 1934
	I, Li	D	36	0.583333	TX	NA	"commonest"	Chandler 1941
	D	D	53	NA	LA	NA	NA	Penn 1942
	D	D	154	0.0194805	MD	NA	NA	Abram 1951
Echinoparyphium contiguum	I, Li	D	46	NA	NE	NA	NA	Barker 1915
	I	D	NA	NA	Ontario	NA	NA	Law & Kennedy 1932
	I	D	NA	NA	Canada	NA	NA	Allen 1934
	I, Li	D	252	0.0595238	MI	NA	NA	Ameel 1942
	D	D	205	0.146341	British Columbia	NA	0-240	Knight 1951
	I	D	108	0.0185185	Ontario	NA	NA	Sweatman 1952
	Fn	D	18	0.277778	KS	NA	NA	Gash & Hanna 1972
	D	D	114	0.0350877	Newfoundland	NA	NA	Rigby & Threlfall 1981
Echinoparyphium recurvatum	D	D	104	0.182692	ME	NA	NA	Meyer & Reilly 1950
	D	D	130	0.138462	OH	NA	NA	Beckett & Gallicchio 1967
	Fn	D	81	0.0123457	IL	NA	NA	Jilek 1977
	D	D	114	0.0526316	Newfoundland	NA	NA	Rigby & Threlfall 1981
Echinoparyphium sp.	Fn	D	35	0.0857143	New Brunswick	NA	0-609	MacKinnon & Burt 1978
Echinostoma revolutum	I, Li	D	46	1	NE	NA	0-22	Barker 1915f	fEchinostomum coalitum
	I	D	NA	NA	Ontario	NA	NA	Law & Kennedy 1932f
	I	D	NA	NA	Canada	NA	NA	Allen 1934f
	I	D	8	0.125	IL	NA	0-1	Leigh 1940
	I, Li	D	252	0.630952	MI	NA	NA	Ameel 1942f
	D	D	6	0.666667	Ontario	NA	NA	Rankin 1946
	D	D	70	0.642857	OH	NA	0-81	Rausch 1946f
	Fn	D	202	0.29703	British Columbia	NA	NA	Musfeldt 1947f
	I	D	34	0.352941	OR	NA	225 total	Rider & Macy 1947
	Fn	D	21	0.0952381	IL	NA	11 total	Tiner & Chin 1948
	D	D	93	0.827957	NY	NA	0-10+	Edwards 1949
	D	D	104	0.211538	ME	NA	NA	Meyer & Reilly 1950
	D	D	154	0.272727	MD	NA	NA	Abram 1951
	D	D	205	0.419512	British Columbia	NA	0-230	Knight 1951f
	I	D	108	0.675926	Ontario	NA	0-113	Sweatman 1952f
	Fn	D	250	0.324	IL	NA	NA	Gilford 1954
	D	D	114	0.0614035	Newfoundland	NA	NA	Rigby & Threlfall 1981
	Fn	D	34	0.352941	OR	NA	0-50	Senger & Neiland 1955
	Fn	D	21	0.47619	UT	NA	0-35	Senger & Bates 1957
	I, Li	D	158	0.291139	PA	NA	0-53	Anderson 1964
	D	D	130	0.469231	OH	NA	NA	Beckett & Gallicchio 1967
	Fn	LD	34	0.529412	UT	NA	NA	Grundmann & Tsai 1967
	Fn	D	18	0.444444	KS	NA	NA	Gash & Hanna 1972
	D	D	100	0.91	OH	NA	0-124	Rice & Heck 1975
	Fn	D	81	0.925926	IL	NA	NA	Jilek 1977
	Fn	D	35	0.514286	New Brunswick	NA	0-180	MacKinnon & Burt 1978
	F, Bl, D	LD	140	0.25	Manitoba	NA	0-264	McKenzie & Welch 1978
	S	D	NA	NA	Quebec	NA	"large number"	Gupta 1962b
Echinostoma trivolvis	I	D	50	0.42	IL	NA	0-67	Zabiega 1996
Echinostomum armigerum	I, Li	D	46	NA	NE	NA	NA	Barker 1915
	I	D	NA	NA	Ontario	NA	NA	Law & Kennedy 1932
	I	D	NA	NA	Canada	NA	NA	Allen 1934
Echinostomum callawayensis	I, Li	D	46	NA	NE	NA	NA	Barker 1915
	I	D	NA	NA	Ontario	NA	NA	Law & Kennedy 1932
	I	D	NA	NA	Canada	NA	NA	Allen 1934
	I	D	108	0.00925926	Ontario	NA	NA	Sweatman 1952
	Lu, Li	D	326	0.00613497	AK	NA	NA	Dunagan 1957
Echinostomum sp.	Fn	D	34	0.0294118	CO	NA	NA	Ball 1952
	D	D	63	0.84127	VA	NA	0-397	Detwiler et al. 2012
	S	D	NA	NA	Ontario	NA	NA	Swales 1933
Euryhelmis pacificus	Fn	D	34	0.0294118	OR	NA	0-50	Senger & Neiland 1955
Fibricola cratera	I, Li	D	46	0.0217391	NE	NA	NA	Barker 1915
	I	D	NA	NA	Ontario	NA	NA	Law & Kennedy 1932
	I	D	NA	NA	Canada	NA	NA	Allen 1934g	gHemistomum craterum
	Fn	D	250	0.004	IL	NA	NA	Gilford 1954
	D	D	130	0.00769231	OH	NA	NA	Beckett & Gallicchio 1967
	Fn	LD	34	0.0294118	UT	NA	NA	Grundmann & Tsai 1967
Mediogonimus ovilacus	D	D	130	0.00769231	OH	NA	NA	Beckett & Gallicchio 1967
Metorchis conjunctus	I	D	108	0.00925926	Ontario	NA	NA	Sweatman 1952
	I, Li	D	158	0.00632911	PA	NA	0-1	Anderson 1964
Notocotylus sp.	Fn	D	250	0.044	IL	NA	NA	Gilford 1954
	Fn	D	34	0.117647	OR	NA	0-50	Senger & Neiland 1955
	D	D	63	0.015873	VA	NA	0-6	Detwiler et al. 2012
Notocotylus urbanensis	I, Li	D	46	NA	NE	NA	NA	Barker 1915h	hCatatropis filambriata
	D	D	NA	NA	MD	NA	NA	Harrah 1922
	I	D	NA	NA	Ontario	NA	NA	Law & Kennedy 1932i	iCatatropis filamentis
	I	D	NA	NA	Canada	NA	NA	Allen 1934i
	I	D	8	0.125	IL	NA	0-1	Leigh 1940i
	I, Li	D	252	0.047619	MI	NA	NA	Ameel 1942i
	Fn	D	202	0.252475	British Columbia	NA	NA	Musfeldt 1947
	I	D	34	0.352941	OR	NA	NA	Rider & Macy 1947
	D	D	40	0.075	NY	NA	0-25+	Edwards 1949
	D	D	104	0.346154	ME	NA	NA	Meyer & Reilly 1950j	jNotocotylus filamentus
	D	D	205	0.263415	British Columbia	NA	0-128	Knight 1951
	I	D	108	0.296296	Ontario	NA	0-60	Sweatman 1952i
	Lu, Li	D	326	0.263804	AK	NA	NA	Dunagan 1957j
	D	D	130	0.484615	OH	NA	NA	Beckett & Gallicchio 1967
	Fn	LD	34	0.764706	UT	NA	"common"	Grundmann & Tsai 1967
	I	D	NA	NA	Ontario	NA	NA	Beverley-Burton & Sweeny 1971
	Fn	D	35	0.371429	New Brunswick	NA	0-318	MacKinnon & Burt 1978
	F, Bl, D	LD	140	0.15	Manitoba	NA	0-232	McKenzie & Welch 1978i
Nudacotyle novicia	I, Li	D	46	0.0217391	NE	NA	NA	Barker 1916
	I	D	NA	NA	Ontario	NA	NA	Law & Kennedy 1932
	I	D	NA	NA	Canada	NA	NA	Allen 1934
	I, Li	D	36	0.166667	TX	NA	"considerable"	Chandler 1941
	I, Li	D	252	0.0992063	MI	NA	NA	Ameel 1942
	D	D	53	NA	LA	NA	"most common"	Penn 1942
	D	D	104	0.0576923	ME	NA	NA	Meyer & Reilly 1950
	D	D	154	0.175325	MD	NA	NA	Abram 1951
	Fn	D	250	0.004	IL	NA	NA	Gilford 1954
	D	D	130	0.238462	OH	NA	NA	Beckett & Gallicchio 1967
	Fn	D	35	0.228571	New Brunswick	NA	0-700+	MacKinnon & Burt 1978
Opistorchis tonkae	D	D	40	0.025	NY	NA	0-20	Edwards 1949
	Fn	D	35	0.0285714	New Brunswick	NA	0-24	MacKinnon & Burt 1978
Paragonimus sp.	Lu	D	79	0.126582	MI	NA	"0-heavy infection"	Ameel 1932
Parametorchis sp.	Li	D	NA	NA	MD	S-C	"infested"	Smith 1938
Paramonostomum echinum	I	D	NA	NA	CO	NA	NA	Harrah 1922
Paramonostomum pseudalveatum	I	D	1	1	MD	NA	NA	Price 1931
	D	D	53	0.0188679	LA	NA	"few"	Penn 1942
	Fn	LD	34	0.0588235	UT	NA	NA	Grundmann & Tsai 1967
Paramphistomatid sp.	D	D	114	0.00877193	Newfoundland	NA	0-4	Rigby & Threlfall 1981
Phagicola lageniformis	I, Li	D	36	0.0277778	TX	NA	"moderate"	Chandler 1941
Plagiorchis noblei	F, Bl, D	LD	140	0.842857	Manitoba	NA	0-880	McKenzie & Welch 1978
Plagiorchis proximus	I, Li	D	46	NA	NE	NA	NA	Barker 1915
	I	D	NA	NA	Ontario	NA	NA	Law & Kennedy 1932
	I	D	NA	NA	Canada	NA	NA	Allen 1934
	D	D	6	0.333333	Ontario	NA	NA	Rankin 1946
	D	D	70	0.0428571	OH	NA	0-220	Rausch 1946
	Fn	D	202	0.0643564	British Columbia	NA	NA	Musfeldt 1947
	D	D	53	0.264151	NY	NA	0-10+	Edwards 1949
	D	D	114	0.508772	Newfoundland	NA	0-4388	Rigby & Threlfall 1981
	D	D	104	0.0576923	ME	NA	NA	Meyer & Reilly 1950
	D	D	205	0.234146	British Columbia	NA	0-233	Knight 1951
	Fn	D	34	0.764706	CO	NA	NA	Ball 1952
	I	D	108	0.111111	Ontario	NA	0-114	Sweatman 1952
	Fn	D	250	0.012	IL	NA	NA	Gilford 1954
	Lu, Li	D	326	0.690184	AK	NA	NA	Dunagan 1957
	I, Li	D	158	0.0126582	PA	NA	0-65	Anderson 1964
	D	D	130	0.192308	OH	NA	NA	Beckett & Gallicchio 1967
	Fn	LD	34	0.441176	UT	NA	NA	Grundmann & Tsai 1967
	Fn	D	35	0.171429	New Brunswick	NA	0-145	MacKinnon & Burt 1978
Psilostomum ondatrae	Li	D	1	1	OR and Ontario	NA	NA	Price 1931
	Li	D	NA	1	Ontario	NA	NA	Law & Kennedy 1932
	Li	D	NA	NA	Canada	NA	NA	Allen 1934
Psilotrema sp.	Fn	LD	34	0.0294118	UT	NA	NA	Grundmann & Tsai 1967
Ptyalincola ondatrae	Fn	D	NA	NA	MI	NA	NA	Wootton 1966
Quinqueserialis quinqueserialis	I, Li	D	46	NA	NE	NA	"most abundant"	Barker 1915k	kNotocotylus quinqueserialis
	I	D	NA	NA	WA	NA	NA	Harrah 1922k
	I	D	NA	NA	Ontario	NA	NA	Law & Kennedy 1932k
	I, Li	D	252	0.797619	MI	NA	NA	Ameel 1942k
	D	D	70	0.485714	OH	NA	0-111	Rausch 1946k
	Fn	D	202	0.490099	British Columbia	NA	NA	Musfeldt 1947
	D	D	53	0.886792	NY	NA	0-10+	Edwards 1949k
	D	D	104	0.778846	ME	NA	NA	Meyer & Reilly 1950
	D	D	154	0.123377	MD	NA	NA	Abram 1951
	D	D	205	0.492683	British Columbia	NA	0-850	Knight 1951
	Fn	D	34	0.764706	CO	NA	NA	Ball 1952k
	I	D	108	0.814815	Ontario	NA	0-989	Sweatman 1952k
	Fn	D	250	0.064	IL	NA	NA	Gilford 1954
	Fn	D	34	0.323529	OR	NA	0-50	Senger & Neiland 1955
	Lu, Li	D	326	0.920245	AK	NA	NA	Dunagan 1957
	Fn	D	21	0.047619	UT	NA	NA	Senger & Bates 1957
	D	D	36	0.361111	IL	NA	NA	Arata 1959
	I, Li	D	158	0.189873	PA	NA	0-150	Anderson 1964
	D	D	130	0.684615	OH	NA	NA	Beckett & Gallicchio 1967
	Fn	LD	34	0.970588	UT	NA	NA	Grundmann & Tsai 1967
	I	D	NA	NA	Ontario	NA	NA	Beverley-Burton & Sweeny 1971
	D	D	100	0.71	OH	NA	0-251	Rice & Heck 1975
	Fn	D	81	0.0246914	IL	NA	0-83	Jilek 1977
	Fn	D	35	0.6	New Brunswick	NA	0-300+	MacKinnon & Burt 1978
	F, Bl, D	LD	140	0.928571	Manitoba	NA	0-1856	McKenzie & Welch 1978
	D	D	114	0.640351	Newfoundland	NA	0-4855	Rigby & Threlfall 1981
	I	D	50	0.18	IL	NA	0-5	Zabiega 1996
	D	D	63	0.269841	VA	NA	0-146	Detwiler et al. 2012
Quinqueserialis zibethica	S	D	1	1	Canada	NA	NA	Gupta 1962a
Schistosomatium douthitti	Li	D	331	0.0966767	MN and MI	NA	NA	Penner 1938
	I, Li	D	12	0.166667	MI	NA	NA	Ameel 1942
	Li	D	374	0.112299	MA	NA	NA	Penner 1942
	Fn	D	250	0.004	IL	NA	NA	Gilford 1954
	D	D	130	0.0153846	OH	NA	NA	Beckett & Gallicchio 1967
	Fn	D	35	0.114286	New Brunswick	NA	0-6	MacKinnon & Burt 1978
	F, Bl, D	LD	140	0.0285714	Manitoba	NA	0-10	McKenzie & Welch 1978
Urotrema shillingeri	I	D	1	1	MD	NA	NA	Price 1931
	I, Li	D	83	0.0120482	MD	NA	NA	Penner 1941
Wardius zibethicus	I, Li	D	46	NA	NE	NA	NA	Barker 1915
	I	D	NA	NA	Ontario	NA	NA	Law & Kennedy 1932
	I	D	NA	NA	Canada	NA	NA	Allen 1934
	I, Li	D	252	0.130952	MI	NA	NA	Ameel 1942l	lPseudodiscus zibethicus
	D	D	70	0.228571	OH	NA	0-14	Rausch 1946
	D	D	40	0.05	NY	NA	0-2	Edwards 1949l
	D	D	104	0.451923	ME	NA	NA	Meyer & Reilly 1950l
	D	D	154	0.168831	MD	NA	NA	Abram 1951
	Fn	D	250	0.096	IL	NA	mean = 4.8	Gilford 1954l
	I, Li	D	158	0.21519	PA	NA	0-27	Anderson 1964
	C	D	34	0.676471	MI	NA	NA	Murrell 1965
	D	D	130	0.223077	OH	NA	NA	Beckett & Gallicchio 1967l
	Fn	D	18	0	KS	NA	0	Gash & Hanna 1972
	D	D	100	0.26	OH	NA	0-57	Rice & Heck 1975
	Fn	D	35	0.457143	New Brunswick	NA	0-20	MacKinnon & Burt 1978
	F, Bl, D	LD	140	0.121429	Manitoba	NA	0-29	McKenzie & Welch 1978
	D	D	63	0.31746	VA	NA	0-25	Detwiler et al. 2012
Cestodes
Andrya macrocephala	Fn	D	35	0.0285714	New Brunswick	NA	0-1	MacKinnon & Burt 1978
Andrya ondatrae	I	D	70	0.0142857	OH	NA	NA	Rausch 1948
Andrya sp.	Fn	LD	34	0.0294118	UT	NA	NA	Grundmann & Tsai 1967
Anomotaenia telescopica	I, Li	D	46	NA	NE	NA	NA	Barker 1915
	D	D	18	0	KS	NA	0	Gash & Hanna 1972
Anoplocephalid sp.	D	D	114	0.00877193	Newfoundland	NA	0-1	Rigby & Threlfall 1981
Aprostatandrya sp.	Li	D	158	0.0126582	PA	NA	0-1	Anderson 1964
Cladotaenia sp.	Fn	D	202	0.0346535	British Columbia	NA	NA	Musfeldt 1947
	Li	D	205	0.00487805	British Columbia	S-I	0-12	Knight 1951
Cysticercus fasciolarisa	I, Li	D	NA	NA	Ontario	NA	NA	Law & Kennedy 1932	aLarvae to Taenia taeniaformis
	I, Li	D	104	0.00961538	ME	NA	NA	Meyer & Reilly 1950
Cysticercus talpaeb	Li	D	3	1	Ontario	NA	NA	Skinker 1935	bLarvae to Taenia tenuicollis
Hydatigera taeniaeformisa	Li	D	NA	NA	Canada	NA	NA	Allen 1934c	cReported as Taenia taeniaformis (Change documented - Nakao et al. 2013)
	I, Li	D	36	0	TX	NA	0	Chandler 1941c
	I, Li	D	252	0.031746	MI	NA	NA	Ameel 1942c
	D	D	53	0	LA	NA	0	Penn 1942c
	I, Li	D	6	0.5	MA	NA	NA	Rankin 1946c
	I, Li	D	70	0.0571429	OH	S-I	0-6	Rausch 1946c
	Fn	D	202	0.0693069	British Columbia	NA	NA	Musfeldt 1947c
	I, Li	D	34	0.294118	OR	S-I	0-7	Rider & Macy 1947c
	Fn	D	21	0.190476	IL	S-I	5 total	Tiner & Chin 1948c
	I, Li	D	53	0.0566038	NY	S-I	0-1	Edwards 1949c
	D	D	205	0.0682927	British Columbia	S-I	NA	Knight 1951c
	Fn	D	54	0.351852	VA	NA	NA	Byrd 1952c
	I, Li	D	108	0.00925926	Ontario	NA	NA	Sweatman 1952c
	Fn	D	250	0.02	IL	NA	NA	Gilford 1954c
	Fn	D	34	0.264706	OR	S-I	NA	Senger & Neiland 1955c
	Li	D	1	1	OH	S-I	3	Gallati 1956c
	Li	D	158	0.21519	PA	NA	0-19	Anderson 1964
	Fn	D	130	0.161538	OH	NA	NA	Beckett & Gallicchio 1967c
	I, Li	D	171	0.0116959	Manitoba	NA	0-27	McKenzie & Welch 1978c
	Li	D	50	0.22	IL	NA	0-7	Zabiega 1996c
	Li	D	967	0.0661841	Prince Edward Island	S-I	NA	Gregory 2012c
Hymenolepis evaginata	I, Li	D	46	NA	NE	NA	NA	Barker 1915
	I, Li	D	NA	NA	Ontario	NA	NA	Law & Kennedy 1932
	I	D	NA	NA	Canada	NA	NA	Allen 1934
	I, Li	D	252	0.261905	MI	NA	NA	Ameel 1942
	D	D	53	0.0377358	LA	NA	0-2	Penn 1942
	I, Li	D	6	0.166667	MA	NA	NA	Rankin 1946
	Fn	D	202	0.0544554	British Columbia	NA	NA	Musfeldt 1947
	I, Li	D	53	0.113208	NY	NA	0-5	Edwards 1949
	I, Li	D	104	0.413462	ME	NA	NA	Meyer & Reilly 1950
	Fn	D	34	0.117647	CO	NA	NA	Ball 1952
	I, Li	D	108	0.388889	Ontario	NA	NA	Sweatman 1952
	Fn	D	250	0.004	IL	NA	NA	Gilford 1954
	Lu, Li	D	326	0.527607	AK	NA	mean = 4	Dunagan 1957
	S	D	NA	NA	Alberta	NA	NA	Lubinsky 1957
	Fn	D	21	0.380952	UT	NA	0-5	Senger & Bates 1957
	Fn	D	130	0.0384615	OH	NA	NA	Beckett & Gallicchio 1967
	Fn	LD	34	0.235294	UT	NA	NA	Grundmann & Tsai 1967
	D	D	18	0.0555556	KS	NA	NA	Gash & Hanna 1972
	Fn	D	35	0.314286	New Brunswick	NA	0-84	MacKinnon & Burt 1978
	I, Li	D	171	0.263158	Manitoba	NA	0-16	McKenzie & Welch 1978
	D	D	114	0.587719	Newfoundland	NA	0-110	Rigby & Threlfall 1981
Hymenolepis octocoronata	Fn	D	202	0.311881	British Columbia	NA	NA	Musfeldt 1947
Hymenolepis ondatrae	I, Li	D	34	0.352941	OR	NA	"considerable"	Rider & Macy 1947
	Fn	D	NA	NA	OR	W-E	NA	Macy & Biggs 1953
	Fn	D	21	0.142857	UT	NA	0-10	Senger & Bates 1957
Hymenolepis oregonensis	I	D	33	0.575758	OR	NA	NA	Neiland & Senger 1952
	Fn	D	34	0.588235	OR	NA	0-50	Senger & Neiland 1955
Hymenolepis sp.	I, Li	D	70	0.257143	OH	NA	NA	Rausch 1946
	I, Li	D	NA	NA	Ontario	NA	NA	Swales 1933
	Fn	D	21	0.047619	IL	NA	0-4	Tiner & Chin 1948
	D	D	205	0.307317	British Columbia	NA	0-250	Knight 1951
	Fn	D	34	0.117647	OR	NA	0-300	Senger & Neiland 1955
Monoecocestus sp.	D	D	36	0.0277778	IL	NA	0-1	Arata 1959
Schizotaenia americana	D	D	4	0.25	MN	NA	0-80	Olsen 1939
Schizotaenia variabilis	D	D	4	0.25	MN	NA	0-355	Olsen 1939
Taenia crassiceps	Li	D	1	1	Ontario	S-I	2	Freeman 1962
Taenia crassicollis	I, Li	D	NA	NA	MD	S-I	0-1	Smith 1938
Taenia tenuicollisc	Lu, Li	D	326	0.00613497	AK	NA	NA	Dunagan 1957d
	Fn	D	35	0.114286	New Brunswick	NA	0-15	MacKinnon & Burt 1978d
Versteria mustelae	Fn	D	21	0.047619	UT	NA	NA	Senger & Bates 1957e	eReported as Taenia mustelae (Change documented - Nakao et al. 2013)
	Fn	D	1	1	IL	S-I	"numerous"	Todd et al. 1978e
Nematodes
Ascaris lumbricoides	Fn	D	21	0.0952381	IL	NA	0-1	Tiner & Chin 1948
	Fn	D	250	0.02	IL	NA	NA	Gilford 1954
	D	D	158	0.00632911	PA	NA	0-1	Anderson 1964
Ascaris sp.	Fn	LD	34	"present"	UT	NA	NA	Grundmann & Tsai 1967
Baylisascaris sp.	NA	D	NA	4 individuals	NY	NA	NA	Kazacos 2016
	NA	D	NA	1 individual	Ontario	NA	NA	Kazacos 2016
Calodium hepatica	Li	D	NA	NA	Ontario	NA	NA	Law & Kennedy 1932
	Li	D	NA	NA	Canada	NA	NA	Allen 1934
	Li	D	252	0.031746	MI	NA	NA	Ameel 1942
	D	D	NA	0.1	LA	NA	NA	Penn 1942
	D	D	NA	0.5	LA	NA	NA	Penn 1942
	D	D	NA	0	LA	NA	0	Penn 1942
	Li	D	104	0.173077	ME	NA	NA	Meyer & Reilly 1950
	Li	D	NA	NA	Ontario	NA	NA	Freeman & Wright 1960
	Fn	D	140	0.0142857	Manitoba	NA	0-7	McKenzie & Welch 1978
	Li	D	360	0.613889	PA, CT	E-W	NA	Borucinska & Nielsen 1993
Capillaria michiganensis	S	D	1	1	Ontario	NA	"numerous"	Webster 1966
	Fn	LD	34	0.441176	UT	NA	NA	Grundmann & Tsai 1967
	Fn	D	140	0.0571429	Manitoba	NA	0-38	McKenzie & Welch 1978
	D	D	114	0.377193	Newfoundland	NA	0-692	Rigby & Threlfall 1981
Capillaria ransomia	I, Li	D	46	NA	NE	NA	NA	Barker 1915
	I	D	NA	NA	Canada	NA	NA	Allen 1934
	I, Li	D	70	0.0142857	OH	NA	0-1	Rausch 1946
	Fn	D	202	0.0693069	British Columbia	NA	NA	Musfeldt 1947
	D	D	205	0.170732	British Columbia	NA	0-55	Knight 1951
	Fn	D	130	0.0538462	OH	NA	NA	Beckett & Gallicchio 1967
Dirofilaria immitis	H, Lu	D	12	0.0833333	NY	S-I	0-3	Goble 1942
Dirofilaria sp.	H	D	NA	NA	MD	NA	NA	Smith 1938
	Li, H	D	93	0	NY	NA	0	Edwards 1949
Dracunculus insignis	Su	D	1	1	Ontario	NA	27	Gibson & McKiel 1972
Dracunculus sp.	Fn	D	18	0.0555556	KS	NA	NA	Gash & Hanna 1972
	Fn	D	105	0.00952381	Ontario	NA	NA	Crichton & Beverley-Burton 1974
Hepaticola hepatica	I, Li	D	205	0.00487805	British Columbia	S-I	NA	Knight 1951
Heligmosomum carolinensis	Fn	D	140	0.00714286	Manitoba	NA	0-35	McKenzie & Welch 1978
Litomosoides carinii	I, Li	D	36	0.111111	TX	NA	NA	Chandler 1941
Longistriata adunca	D	D	53	0.0188679	LA	NA	NA	Penn 1942
Longistriata dalrymplei	Fn	D	130	0.00769231	OH	NA	NA	Beckett & Gallicchio 1967
Longistriata sp.	I, Li	D	36	0.0277778	TX	NA	0-2	Chandler 1941
Nematospiroides longispiculatus	Fn	D	250	0.044	IL	NA	NA	Gilford 1954
Physaloptera sp.	D	D	53	0.25	LA	NA	"small numbers"	Penn 1942
Rictularia sp.	I, Li	D	36	0.0833333	TX	NA	NA	Chandler 1941
Strongyloides ondatrae	I, Li	D	36	0.0277778	TX	NA	"small numbers"	Chandler 1941
Trichinella spiralis	T	D	113	0.00884956	AK	NA	1.3 larvae/gram tissue	Rausch et al. 1956
	Fn	D	130	0.00769231	OH	NA	NA	Beckett & Gallicchio 1967
Trichostrongylus calcaratus	I	D	NA	NA	Canada	NA	NA	Allen 1934
	NA	D	1	1	PA	NA	25	Chandler 1950
	Fn	D	130	0.153846	OH	NA	NA	Beckett & Gallicchio 1967
	D	D	114	0.105263	Newfoundland	NA	0-166	Rigby & Threlfall 1981
Trichostrongylus fiberius	I, Li	D	46	NA	NE	NA	NA	Barker 1915
Trichostrongylus sp.	I	D	34	0.0882353	OR	NA	NA	Rider & Macy 1947
Trichuris opaca	I, Li	D	46	NA	NE	NA	NA	Barker 1915
	I	D	NA	NA	Canada	NA	NA	Allen 1934
	I	D	252	0.138889	MI	NA	NA	Ameel 1942
	I, Li	D	70	0.0142857	OH	NA	0-2	Rausch 1946
	Li, H	D	93	0.0215054	NY	NA	NA	Edwards 1949
	D	D	154	0.162338	MD	NA	NA	Abram 1951
	Fn	D	34	0.0294118	CO	NA	NA	Ball 1952
	D	D	108	0.00925926	Ontario	NA	NA	Sweatman 1952
	Fn	D	250	0.012	IL	NA	NA	Gilford 1954
	Fn	D	34	0.0588235	OR	NA	0-50	Senger & Neiland 1955
	Lu, Li	D	326	0.0184049	AK	NA	0-103	Dunagan 1957
	D	D	158	0.0189873	PA	NA	0-4	Anderson 1964
	Fn	D	130	0.276923	OH	NA	NA	Beckett & Gallicchio 1967
	Fn	LD	34	0.0588235	UT	NA	NA	Grundmann & Tsai 1967
	Fn	D	100	0.25	OH	NA	0-5	Rice & Heck 1975
	I	D	205	0.00487805	British Columbia	NA	"a few"	Knight 1951
Trichuris sp.	F	D	133	NA	WA	NA	NA	Frost et al. 1980
Acanthocephala
Corynosoma sp.	D	D	130	0.0384615	Ohio	NA	NA	Beckett & Gallicchio 1967
Polymorphus paradoxus	I	D	1	1	Alberta	S-I	138	Connell & Corner 1957
Polymorphus sp.	Fn	D	202	0.019802	BC	NA	NA	Musfeldt 1947
	I	D	205	0.0195122	BC	NA	0-7	Knight 1951
	Lu, Li	D	326	0.00306748	Alaska	NA	0-1	Dunagan 1957
	D	D	140	0.0285714	Manitoba	NA	0-40	McKenzie & Welch 1978
Pentastomidae
Porocephalus crotali	Fn	D	1032**	0.0930233	Louisiana	S-I	0-1600	Penn & Martin 1941
	Lu, Li	D	1780**	0.0898876	Louisiana	NA	NA	Penn 1942
Ectoparasites
Androlaelaps fahrenholzi	E	D	40	0.025	IN	NA	0-1	Bauer & Whitaker 1981
Euschoengastia peromysci	E	D	40	0.025	IN	NA	0-1	Bauer & Whitaker 1981
Labidophorus hypudai	E	LD	34	"abundant on many"	UT	NA	"abundant"	Grundmann & Tsai 1967
Laelaps multispinosa	E	D	53	0.25	LA	NA	"low"	Penn 1942~	~Tetragonyssus spiniger
	E	D	56	0.982143	ME	NA	NA	Meyer & Reilly 1950
	E	LD	34	1	UT	NA	NA	Grundmann & Tsai 1967
	E	LD	60	0.566667	Manitoba	NA	0-811	McKenzie & Welch 1978
	E	D	40	0.725	IN	NA	mean = 34.3	Bauer & Whitaker 1981
	E	D	3	0.333333	AK	NA	0-3	Whitaker 1988
	E	D	20	>75%	MO	NA	0-42	Prendergast & Jensen 2011
Listrophorus sp.	E	D	NA	NA	MD	NA	NA	Smith 1938
	E	LD	34	"abundant on many"	UT	NA	NA	Grundmann & Tsai 1967
	E	LD	60	0.516667	Manitoba	NA	0-400+	McKenzie & Welch 1978
	E	D	40	1	IN	NA	180-3000	Bauer & Whitaker 1981
	E	D	3	1	AK	NA	0-17,000	Whitaker 1988
	E	D	20	1	MO	NA	4-322	Prendergast & Jensen 2011
	E	LD	60	0.1	Manitoba	NA	NA	McKenzie & Welch 1978
Marsupialichus brasiliensis*	E	D	40	0.025	IN	NA	0-1	Bauer & Whitaker 1981
Myiasis	Fn	D	1	1	IL	S-I	NA	Arata 1959
Myobia zibethicalis	E	D	NA	NA	NA	NA	NA	Radford 1936
Myocoptes ondatrae	E	D	40	0.025	IN	NA	0-1	Bauer & Whitaker 1981
	E	D	3	0.666667	AK	NA	0-3	Whitaker 1988
	E	D	20	>50%	MO	NA	0-7	Prendergast & Jensen 2011
Orchopeas howardi	E	D	40	0.025	IN	NA	0-1	Bauer & Whitaker 1981
Radfordia zibethicalis	E	D	40	0.025	IN	NA	0-1	Bauer & Whitaker 1981
	E	D	3	0.666667	AK	NA	0-3	Whitaker 1988
Schizocarpus indianensis	E	D	3	0.333333	AK	NA	0-1	Whitaker 1988
Zibethacarus ondatrae	E	D	40	0.625	IN	NA	mean = 187.6	Bauer & Whitaker 1981
	E	D	3	1	AK	NA	78-346	Whitaker 1988
	E	D	20	1	MO	NA	3-323	Prendergast & Jensen 2011
CONTAMINANTS
Type	Samples	Live/Dead	N	Observed Levels	Location	EPA Regulations		Author
Heavy Metals
Antimony	Fn	D	3	0	British Columbia			Chalmers & MacNeill 1977		Li	Liver
Arsenic	Fn	D	3	0	British Columbia	5.0µg/L		Chalmers & MacNeill 1977		M	Muscle
Arsenic	Envi	N		0.222ppm	MT	5.0µg/L		Pasco et al. 1996		Fn	Full necropsy
Arsenic trioxide (As2O3)	W	N		70µg/L	Northwest Territories	5.0µg/L		d'Entremont 2014		Bo	Bone
Bismuth	Fn	D	3	0	British Columbia			Chalmers & MacNeill 1977		W	Water samples
Cadmium	K	D	6	1.13µg g-1	WA	0.005ppm		Blus et al. 1987		Envi	Calculations from intake and environmental measurements
Cadmium	Li	D	126	0.042-0.064ppm	PA	0.005ppm		Erickson & Lindzey 1983		K	Kidney
Cadmium	K	D	126	0.11 - 0.157ppm	PA	0.005ppm		Erickson & Lindzey 1983		Su	Subcutaneous tissue
Cadmium	Li	D	65	0.039-0.316ppm	PA	0.005ppm		Everett & Anthony 1977
Cadmium	K	D	65	0.168-1.071ppm	PA			Everett & Anthony 1977
Cadmium	K	D	76	0.08 - 3.08ppm	VA	0.005ppm		Halbrook et al. 1993
Cadmium	Li	D	33	0.00025 - 0.00044ppm	Ontario	0.005ppm		Parker 2004
Cadmium	K	D	33	0.0008 - 0.0018ppm	Ontario	0.005ppm		Parker 2004
Cadmium	Envi	N		0.163ppm	MT	0.005ppm		Pasco et al. 1996
Copper	Li	D	6	1.0 - 2.6µg g-1	WA			Blus et al. 1987
Copper	Bo	D		0.83-2.96ppm	PA			Everett 1976
Copper	M	D		0.27-0.54ppm	PA			Everett 1976
Copper	Li	D	64	2.46-4.62ppm	PA			Everett & Anthony 1977
Copper	K	D	65	1.48-2.66ppm	PA			Everett & Anthony 1977
Copper	Li	D	33	0.0115 - 0.0137ppm	Ontario			Parker 2004
Copper	K	D	33	0.0096 - 0.0131ppm	Ontario			Parker 2004
Copper	Envi	N		0.417ppm	MT			Pasco et al. 1996
Lead	Li	D	6	0.27-0.96µg g-1	WA	<0.015ppm		Blus et al. 1987
Lead	Fn	D	3	0	British Columbia	<0.015ppm		Chalmers & MacNeill 1977
Lead	Li	D	126	3.71-5.23ppm	PA	<0.015ppm		Erickson & Lindzey 1983
Lead	K	D	126	2.63-4.25ppm	PA	<0.015ppm		Erickson & Lindzey 1983
Lead	K	D	64	0.0009-0.2689ppm	PA	<0.015ppm		Everett 1976
Lead	M	D	64	0.0-0.0048ppm	PA	<0.015ppm		Everett 1976
Lead	Li	D	64	0.0021-0.1537ppm	PA	<0.015ppm		Everett & Anthony 1977
Lead	Bo	D	64	1.117-2.226ppm	PA	<0.015ppm		Everett & Anthony 1977
Lead	K	D	76	0.71 - 1.2ppm	VA	<0.015ppm		Halbrook et al. 1993
Lead	Li	D	33	0.0020 - 0.0021ppm	Ontario	<0.015ppm		Parker 2004
Lead	K	D	33	0.0032 - 0.0036ppm	Ontario	<0.015ppm		Parker 2004
Mercury	Li	D	6	0.22µg g-1	WA	0.002ppm		Blus et al. 1987
Mercury	Li	D	63	0.029 - 0.070ppm	PA	0.002ppm		Everett & Anthony 1977
Mercury	Li, K	D	76	0.011 - 0.019ppm	VA	0.002ppm		Halbrook et al. 1993
Mercury	Hair	L	44/58	0.03 - 22.6ppm	TN	0.002ppm		Stevens et al. 1997
Nickel	Li	D	33	0.0013 - 0.0044ppm	Ontario			Parker 2004
Nickel	K	D	33	0.0016 - 0.0094ppm	Ontario			Parker 2004
Silver	Fn	D	3	0	British Columbia			Chalmers & MacNeill 1977
Sulfur	Fn	D	3	0	British Columbia			Chalmers & MacNeill 1977
Zinc	Li	D	6	18.4 - 27.4µg g-1	WA			Blus et al. 1987
Zinc	K	D	63	20.2-108.6ppm	PA			Everett 1976
Zinc	M	D	63	18.8-27.6ppm	PA			Everett 1976
Zinc	Li	D	63	33.4-81.2ppm	PA			Everett & Anthony 1977
Zinc	Bo	D	63	97.7-305.0ppm	PA			Everett & Anthony 1977
Zinc	Li	D	33	0.0641 - 0.0653ppm	Ontario			Parker 2004
Zinc	K	D	33	0.0435 - 0.0448ppm	Ontario			Parker 2004
Zinc	Envi	N		2.415ppm	MT			Pasco et al. 1996
Agricultural Contaminants
Atrazine	Su	D	4/6	5,130 - 28,220ppb	IL	300ppb		Juhlin & Halbrook 1997
Chlorpyrifos	Su	D	6	0	IL	700ppb		Juhlin & Halbrook 1997
Cyanazine	Su	D	6	0	IL	2,500ppb		Juhlin & Halbrook 1997
dieldrin	Li, K	D	76	0.25ppm	VA	0.002ppm		Halbrook et al. 1993
Fonofos	Su	D	6	0	IL	1,700ppb		Juhlin & Halbrook 1997
Metolachlor	Su	D	6	0	IL	14,800ppb		Juhlin & Halbrook 1997
p.p'-DDE	Li, K	D	76	0.03ppm	VA	0.05µg/L		Halbrook et al. 1993
Terbufos	Su	D	6	0	IL	10ppb		Juhlin & Halbrook 1997
Other Contaminants
PAHs	Li, K	D	22/35	0.03 - 0.15ppm	VA	0.0002ppm		Halbrook et al. 1993
PCBs	Li, K	D	76	0.45 - 0.66ppm	VA	0.0005ppm		Halbrook et al. 1993
PCBs	Li	D	20	0-2.18ppm	NY	0.0005ppm		Mayack & Loukmas 2001
OTHER
Type	Samples	Live/Dead	N	Prevalence	Location	Disease Caused		Author
Malocclusion	Skull	D	1	1				Alexander & Dozier 1949
Yellow Fat Disease	S							Debbie 1968
Pneumonia	Fn	D						Mathiak 1966
Uremic Poisoning	Fn	D				Kidney Failure		Mathiak 1966

## Sheet: Citations
Abram JB. Some Gastrointestinal Helminths of Ondatra zibethicus Linnaeus, the Muskrat in Maryland. In: Proceedings of the Helminthological Soceity of Washington [Internet]. 1969. p. 93–5. Available from: http://bionames.org/archive/issn/0018-0130/36/93.pdf
Ahlers AA, Mitchell MA, Dubey JP, Schooley RL, Heske EJ. Risk factors for Toxoplasma gondii exposure in semiaquatic mammals in a freshwater ecosystem. J Wildl Dis. 2015;51(2):488–92.
Alexander MM, Dozier HL. An Extreme Case of Malocclusion in the Muskrat. Am Midl Nat. 1949;42(1):252.
Allen JA. Parasites of fur-bearing animals. In: Proceedings of the 5th Pacific Science Congress. 1934. p. 2981–9.
Ameel DJ. The muskrat, a new host for Paragonimus. Science (80- ). 1932;75(1945):382.
Ameel DJ. Two Larval Cestodes from the Muskrat. Trans Am Microsc Soc. 1942;61(3):267–71.
Anderson DR, Beaudoin RL. Host habitat and age as factors in the prevalence of intestinal parasites of the muskrat. Bull Wildl Dis Assoc. 1966;2(3):70–7.
Arata AA. Ecology of Muskrats in Strip-Mine Ponds in Southern Illinois. J Wildl Manage. 1959;23(2):177–86.
Ball L. Notes on Helminth Parasites of Muskrats from Western Colorado. J Parasitol. 1952;38(1):83–4.
Banfield AWF. Tularemia in beavers and muskrats, Waterton Lakes National Park, Alberta, 1952-53. Can J Zool. 1954;32(3):139–43.
Barker FD. Parasites of the American Muskrat ( Fiber zibethicus ). J Parasitol. 1915;1(4):184–97.
Barker FD. A new monostome trematode parasitic in the muskrat with a key to the parasites of the American Muskrat. Trans Am Microsc Soc. 1916;35(3):175.
Bauer CA, Whitaker Jr JO. Ectoparasites of muskrats from Indiana with special emphasis on spatial distribution of coexisting mites of the genus Listrophorus. Am Midl Nat. 1981;105(1):112–23.
Beauregard M, Casey GA. Demonstration of rabies antigen in salivary glands of rabies suspected animals. Can J Comp Med. 1969;33(1):55–8.
Beckett J V., Gallicchio V. A Survey of Helminths of the Muskrat , Ondatra z . zibethica Miller , 1912 , in Portage County , Ohio. J Parasitol. 1967;53(6):1169–72.
Beverley-Burton M, Sweeny PR. Intramuclear, paracrystalline inclusions in various cells of Quinqueserialis quinqueserialis and Notocotylus urbanensis (Trematoda: Notocotylidae). Can J Zool. 1972;50(3):345–8.
Birhane MG, Cleaton JM, Monroe BP, Wadhwa A, Orciari LA, Yager P, et al. Rabies surveillance in the United States during 2015. J Am Vet Med Assoc. 2017;250(10):1117–30.
Bitto A, Aldras A. Prevalence of Giardia and Cryptosportidium in muskrats in northeastern Pennsylvania and New Jersey. J Environ Health. 2009;71(8):20–6.
Blanton JD, Palmer D, Dyer J, Rupprecht CE. Rabies surveillance in the United States during 2010. J Am Vet Med Assoc. 2011;239(6):773–83.
Blus LJ, Henny CJ, Mulhern BM. Concentrations of metals in mink and other mammals from Washington and Idaho. Environ Pollut [Internet]. 1987 Jan 1 [cited 2018 Nov 30];44(4):307–18. Available from: https://www.sciencedirect.com/science/article/pii/0269749187902065?via%3Dihub
Borucinska JD, Nielsen SW. Hepatic Capillariasis in muskrats (Ondatra zibethicus). J Wildl Dis. 1993;29(3):518–20.
Byrd MA. High Occurrence of Taenia taeniaformis in the Muskrat (Ondatra z. zibethica). J Wildl Manage. 1953;17(3):384.
Chalmers GA, Macneill AC. Tyzzer’s disease in wild-trapped muskrats in British Columbia. J Wildl Dis. 1977;13:114–6.
Chandler AC. Helminths of muskrats in southeast Texas. J Parasitol. 1941;27(2):175–81.
Chandler AC, Ogren RE. Trichostrongylus calcaratus in Muskrat. J Parasitol. 1950;36(1):87.
Charles VK. A ringworm disease of muskrats transferable to man. J Washingt Acad Sci. 1940;30(8):338–44.
Connell R, Corner AH. Polymorphus paradoxus sp. nov. (Acanthocephala) parasitizing beavers and muskrats in Alberta, Canada. Can J Zool [Internet]. 1957;35:525–33. Available from: www.nrcresearchpress.com
Crichton VFJ, Beverley-Burton M. Distribution and prevalence of Dracunculus spp. (Nematoda: Dracunculoidea) in mammals in Ontario. Can J Zool. 1973;52(1):163–8.
D’Entremont M. The presence of muskrats ( Ondatra zibethicus ) in a highly contaminated watershed near Yellowknife, Northwest Territories. Northwest Nat. 2014 Jan;95(2):113–5.
Debbie JG. Yellow fat disease in muskrats. New York Fish Game J. 1968;15:119-120.
Detwiler JT, Zajac AM, Minchella DJ, Belden LK. Revealing cryptic parasite diversity in a definitive host: echinostomes in muskrats. J Parasitol. 2013;98(6):1148–55.
Ditchfield J, Meads EB, Julian RJ. Tularemia of muskrats in eastern Ontario. C J Public Health. 1960; 51(12):474-478.
Dunagan TT. Helminth Parasites of Alaskan Muskrats. Trans Am Microsc Soc. 1957;76(3):318–20.
Dyer JL, Yager P, Orciari L, Greenberg L, Wallace R, Hanlon CA, et al. Rabies surveillance in the United States during 2013. J Am Vet Med Assoc. 2014;245(10):1111–23.
Edwards RL. Internal Parasites of Central New York Muskrats. J Parasitol. 1949;35(5):547–8.
Erickson DW, Lindzey JS. Lead and cadmium in muskrat and cattail tissues. J Wildl Manage. 1983;47(2):550–5.
Erlandsen SL, Sherlock LA, Bemrick WJ, Ghobrial H, Jakubowski W. Prevalence of Giardia spp. in beaver and muskrat populations in Northeastern States and Minnesota: Detection of intestinal trophozoites at necropsy provides greater sensitivity than detection of cysts in fecal samples. Appl Environ Microbiol. 1990;56(1):31–6.
Everett JJ, Anthony RG. Heavy metal accumulation in muskrats in relation to water quality. In: Transactions of the Northeast Section, The Wildlife Society. 1977. p. 105–18.
Everett JJ. Heavy metals and population characteristics of muskrats in relation to water quality in southeastern Pennsylvania. The Pennsylvania State University; 1976.
Farid AH. Aleutian mink disease virus in furbearing mammals in Nova Scotia, Canada. Acta Vet Scand. 2013;55:10.
Feely DE, Chase DG, Hardin EL, Erlandsen SL. Ultrastructural evidence for the presence of bacteria, viral‐like particles, and mycoplasma‐like organisms associated with Giardia spp. J Protozool. 1988;35(1):151–8.
Fishbein DB, Belotto AJ, Pacer RE, Smith JS, Winkler WG, Jenkins SR, et al. Rabies in rodents and lagomorphs in the United States, 1971-1984: increased cases in the woodchuck (Marmota monax) in mid-Atlantic states. J Wildl Dis. 1986;22(2):151–5.
Freeman RS, Wright KA. Factors concerned with the epizootiology of Capillaria hepatica (Bancroft, 1893) (Nematoda) in a population of Peromyscus maniculatus in Algonquin Park, Canada. J Parasitol. 1960;46(3):373–82.
Freeman RS. Studies on the biology of Taenia crassiceps (Zeder, 1800) Rudolphi, 1810 (Cestoda). Can J Zool. 1962;40:969–90.
Frost F, Plan B, Liechty B. Giardia prevalence in commercially trapped mammals. J Environ Health. 1980;42(5):245–9.
Fyvie A, Ross WG, Labzoffsky NA. Tularemia among muskrats On Walpole Island, Lake St. Clair, Ontario. Can J Comp Med Vet Sci. 1959;23(5):153–6.
Gabriele-Rivet V, Ogden N, Massé A, Antonation K, Corbett C, Dibernardo A, et al. Eco-epizootiologic study of Francisella tularensis, the agent of tularemia, in Québec wildlife. J Wildl Dis. 2016 Apr 1;52(2):217–29.
Gallati WW. Fibrosarcoma associated with the cysticercus of Taenia taeniaformis in the liver of a muskrat. Ohio J Sci. 1956;56(2):71–5.
Gash SL, Hanna WL. Occurrence of Some Helminth Parasites in the Muskrat, Ondatra zibethicus, from Crawford County, Kansas. Trans Kansas Acad Sci. 1972;75(3):251–4.
Gibson GG, McKiel DA. Dracunculus insignis (Leidy, 1858) and larval Eustrongylides sp. in a muskrat from Ontario, Canada. Can J Zool. 1972;50(6):897–901.
Gilford JH. A survey of muskrat helminths in Illinois. J Parasitol [Internet]. 1954;40(6):702–3. Available from: http://www.jstor.org/stable/3273722
Goble FC. Dog heartworm in the muskrat in New York. J Mammal. 1942;23(3):346.
Grear DA, Lankton JS, Zaleski S, Witt M, Lorch JM. Mortality due to tyzzer’s disease of muskrats (Ondatra zibethicus) in northern Ohio, USA. J Wildl Dis. 2019 Oct 1;55(4):982–5.
Gregory G. Investigating the potential causes of muskrat (Ondatra zibethicus) density decline on Prince Edward Island. University of Prince Edward Island; 2012.
Grundmann AW, Tsai Y-H. Some parasites of the muskrat, Ondatra zibethicus osoyoosensis (Lord, 1863) Miller, 1912 from the Salt Lake Valley, Utah. Trans Am Microsc Soc. 1967;86(2):139–44.
Gupta SP. On a new trematode Quinqueserialis zibethicai sp. nov. of the subfamily Notocotylinae from the muskrat (Ondatra zibethicus) from Canada. Indian J Helminthol. 1962a;14:66-70.
Gupta SP. A redescription of Euparyphium melis (Schrank, 1788) Dietz, 1909 and Echinostoma revolutum (Froelich, 1802) Looss, 1899 parasitic in the intestine of mink (Mustela vison) and muskrat (Ondatra zibethicus) from Canada. Indian J Helminthol. 1962b;14:77-85.
Halbrook RS, Kirkpatrick RL, Scanlon PF, Vaughan MR, Veit HP. Muskrat populations in Virginia’s Elizabeth River: Physiological condition and accumulation of environmental contaminants. Arch Environ Contam Toxicol. 1993;25:438–45.
Harrah EC. North American monostomes primarily from fresh water hosts; with nine plates and two tables, by E. C. Harrah. Illinois Biol Monogr. 1922;7(3):1–106.
Heitman TL, Frederick LM, Viste JR, Guselle NJ, Morgan UM, Thompson RCA, et al. Prevalence of Giardia and Cryptosporidium and characterization of Cryptosporidium spp. isolated from wildlife, human, and agricultural sources in the North Saskatchewan River Basin in Alberta, Canada. Can J Microbiol. 2002;48(6):530–41.
Hendricks SL, Seaton VA. Rabies in wild animals trapped for pelts. Wildl Dis. 1969;5(3):231–4.
Jellison WL, Kohls GM, Butler WJ, Weaver JA. Epizootic tularemia in the beaver, Castor canadensis, and the contamination of stream water with Pasteurella tularensis. Am J Epidemiol. 1942;36(2):168–82.
Jensen WI, Owen CR, Jellison WL. Yersinia philomiragia sp. n., a new member of the Pasteurella group of bacteria, naturally pathogenic for the muskrat (Ondatra zibethica). J Bacteriol. 1969;100(3):1237–41.
Jilek R. Trematode parasites of the muskrat, Ondatra zibethica zibethica, in southern Illinois. Trans Illinois State Acad Sci. 1977;70(1):105–7.
Johnston DH, Beauregard M. Rabies epidemiology in Ontario. Wildl Dis. 1969;5(3):357–70.
Juhlin SE, Halbrook RS. Ecological risk assessment of pesticides on muskrats (Ondatra zibethicus) inhabiting an agriculture area in Illinois, USA. Environ Toxicol Chem. 1997;16(12):2584–9.
Karstad L. Toxoplasma microti (the M-organism) in the muskrat (Ondatra zibethica). Can Vet J. 1963;4:249–51.
Karstad L, Lusis P, Wright D. Tyzzer’s disease in muskrats. J Wildl Dis. 1971;7:96–9.
Kazacos KR, Jelicks LA, Tanowitz HB. Baylisascaris larva migrans. In: Handbook of Clinical Neurology. 2013. p. 251–62.
Kirkpatrick CE, Benson CE. Presence of Giardia spp. and absence of Salmonella spp. in New Jersey muskrats (Ondatra zibethicus). Appl Environ Microbiol. 1987;53(8):1790–2.
Knight IM. Diseases and parasites of the muskrat (Ondatra zibethica) in British Columbia. Can J Zool [Internet]. 1951;29:188–214. Available from: www.nrcresearchpress.com
Labzoffsky NA, Sprent JA. Tularemia among beaver and muskrat in Ontario. Can J Med Sci. 1952;30(3):250–5.
Langford EV. An outbreak of tularemia in beaver and muskrat in Waterton Lakes National Park, Alberta. Can J Swine Dis. 1954;18(1):28–30.
Law RG, Kennedy AH. Parasites of Fur-bearing animals. Krikfield, Ontario; 1932.
Leigh WH. Preliminary studies on parasites of upland game birds and fur-bearing mammals in Illinois. Bull Illinois Nat Hist Surv [Internet]. 1940;21(August):185–94. Available from: https://www.ideals.illinois.edu/bitstream/handle/2142/44854/Bulletin21(5).pdf?sequence=2&isAllowed=y
Lubinsky G. List of Helminths From Alberta Rodents. Can J Zool. 1957;35(5):623–7.
MacKinnon BM, Burt MDB. Platyhelminth parasites of muskrats ( Ondatra zibethica ) in New Brunswick . Can J Zool. 2008;56(2):350–4.
Macy RW, Anderson Biggs J. Epizootic in eastern Oregon muskrats associated with massive infection of Hymenolepis ondatrae. J Parasitol [Internet]. 1953;39(5):570. Available from: https://about.jstor.org/terms
Mathiak HA. Muskrat population studies at Horicon Marsh. Wisconsin Conserv Dep Tech Bull. 1966;36.
Mayack DT, Loukmas J. Progress report on Hudson River mammals: Polychlorinated Biphenyl (PCB) levels in mink, otter, and muskrat and trapping results for mink, the Upper Hudson River Drainage, 1998-2000. Progress Report. 2001.
McCulloch WF, Foster BG, Diesch SL. Prevalence of Toxoplasma antibodies in wild mammals collected on three Iowa farms. Bull Wildl Dis Assoc. 1967;3(2):30–1.
McKenzie CE, Welch HE. Parasite fauna of the muskrat, Ondatra zibethica (Linnaeus, 1766), in Manitoba, Canada. Can J Zool. 1979;57(3):640–6.
Meyer MC, Reilly JR. Parasites of Muskrats in Maine. Am Midl Nat. 1950;44(2):467–77.
Monroe BP, Yager P, Blanton J, Birhane MG, Wadhwa A, Orciari L, et al. Rabies surveillance in the United States during 2014. J Am Vet Med Assoc. 2016;248(7):777–88.
Murrell KD. Stages in the life cycle of Wardius zibethicus Barker , 1915. J Parasitol. 1965;51(4):600–4.
Neiland KA, Senger CM. Helminths of Northwestern mammals. Part I. Two new species of Hymenolepis. J Parasitol [Internet]. 1952;38(5):409–14. Available from: https://www.jstor.org/stable/3273921?seq=1&cid=pdf-reference#references_tab_contents
Olivier L. A New Trematode, Allassogonoporus marginalis, from the Muskrat. J Parasitol. 1938;24(2):155.
Olsen OW. Schizotaeniasis in muskrats. J Parasitol [Internet]. 1939;25(3):279. Available from: https://about.jstor.org/terms
Pacha RE, Clark GW, Williams EA. Occurrence of Campylobacter jejuni and Giardia species in Muskrat (Ondatra zibethica). Appl Environ Microbiol [Internet]. 1985;50(1):177–8. Available from: http://aem.asm.org/
Parker GH. Tissue metal levels in muskrat (Ondatra zibethica) collected near the Sudbury (Ontario) ore-smelters; prospects for biomonitoring marsh pollution. Environ Pollut. 2004;129(1):23–30.
Pascoe GA, Blancher RJ, Linder G. Food chain analysis of exposures and risks to wildlife at a metals-contaminated wetland. Arch Environ Contam Toxicol. 1996;30:306–18.
Penn Jr. GH, Martin EC. The occurrence of Porocephaliasis in the Louisian muskrat. J Wildl Manage. 1941;5(1):13–4.
Penn GH. Parasitological survey of Louisiana muskrats. Parasitology. 1942;28(4):348–9.
Penner LR. Schistosomatium from the muskrat, Ondatra zibethica, in Minnesota and Michigan. J Parasitol Sup. 1938;24:26.
Penner LR. The status of Urotrema shillingeri Price, 1931 (Trematoda: Urotrematidae). Trans Am Microsc Soc. 1941;60(3):359.
Penner LR. Studies on dermatitis-producing schistosomes in eastern Massachusetts , with emphasis on the status of Schistosomatium pathlocopticum Tanabe , 1923. J Parasitol. 1942;28(2):103–16.
Prendergast JA, Jensen WE. Consequences of parasitic mite infestation on muskrat (Ondatra zibethicus). West North Am Nat. 2011 Dec;71(4):516–22.
Price EW. Four new species of trematode worms from the muskrat, Ondatra zibethica, with a key to the trematode parasites of the muskrat. Proc United States Natl Museum. 1931;79(2870):1–13.
Prins L, Yates WD. Rabies in Western Canada 1978-1984. Can Vet J. 1986;27(4):164–9.
Raford CD. Notes, on mites of the genus Myobia, Part 3. Northwestern Nat. 1936;11:34-39.
Rankin JSJ. Helminth Parasites of Birds and Mammals in Western Massachusetts. Am Midl Nat. 1946;35(3):756–68.
Rausch RL. Notes on Cestodes of the Genus Andrya Railliet , 1883 , with the Description of A . ondatrae n . sp . ( Cestoda : Anoplocephalidae ). Trans Am Microsc Soc. 1948;67(2):187–91.
Rausch RL, Babero BB, Rausch VR, Schiller EL. Studies on the helminth fauna of Alaska. XXVII. The occurrence of larvae of Trichinella spiralis in Alaskan mammals. J Parasitol [Internet]. 1956;42(3):259–71. Available from: http://digitalcommons.unl.edu/parasitologyfacpubshttp://digitalcommons.unl.edu/parasitologyfacpubs/519
Rice EW, Heck OB. A survey of the gastrointestinal, helminths of the muskrat, Ondatra zibethicus, collected from two localities in Ohio. Ohio J Sci [Internet]. 1975;75(5):263–4. Available from: http://hdl.handle.net/1811/22322
Rider CL, Macy RW. Preliminary survey of the helminth parasites of muskrats in northwestern Oregon, with description of Hymenolepis ondatrae n. sp. Trans Am Microsc Soc. 1947;66(2):176–81.
Rigby MD, Threlfall W. Helminth parasites of the muskrat ( Ondatra zibethicus (L.)) in Newfoundland . Can J Zool. 2009;59(11):2172–6.
Rose ET. Toxic algae in Iowa lakes. In: Proceedings of the Iowa Academy of Science. 1953. p. 738–45.
Ryan MJ, Wyand DS, Nielsen SW. A Hammondia-like coccidian with a mink-muskrat life cycle. J Wildl Dis. 1982;18(1):29–35.
Senger CM, Bates JW. The occurrence of Hymenolepis evaginata and H. ondatrae in Utah muskrats. In: Proceedings of the Helminthological Soceity of Washington. 1957. p. 141–2.
Senger CM, Neiland KA. Helminth parasites of some fur-bearers of Oregon. J Parasitol. 1955;41(6):637–8.
Shayegani M, Stone WB, DeForge I, Root T, Parsons LM, Maupin P. Yersinia enterocolitica and related species isolated from wildlife in New York state. Appl Environ Microbiol. 1986;52(3):420–4.
Skinker MS. A Redescription of Taenia tenuicollis Rudolphi, 1819, and its Larva, Cysticercus talpae Rudolphi, 1819. Parasitology. 1935;27(2):175–85.
Smith DD, Frenkel JK. Prevalence of antibodies to Toxoplasma gondii in wild mammals of Missouri and east central Kansas: biologic and ecologic considerations of transmission. J Wildl Dis. 1995;31(1):15–21.
Smith FR. Muskrat investigations in Dorchester County, MD. 1930-34. Washington, D.C.; 1938.
Spalatin J, Fraser CE, Connell R, Hanson RP, Berman DTC-1494580. Agents of psittacosis-lymphogranuloma venereum group isolated from muskrats and snowshoe hares in Saskatchewan. Can J Comp Med Vet Sci [Internet]. 1966;30(9):260–4. Available from: http://www.ncbi.nlm.nih.gov/entrez/query.fcgi?cmd=Retrieve&db=PubMed&dopt=Citation&list_uids=4226345 LA - eng%5Cnhttp://www.ncbi.nlm.nih.gov/entrez/query…
Spalatin J, Iversen JO, Hanson RP. Properties of a Chlamydia psittaci isolated from muskrats and snowshoe hares in Canada. Can J Microbiol. 1971;17(7):935–42.
Stevens RT, Ashwood TL, Sleeman JM. Mercury in hair of muskrats (Ondatra zibethicus) and mink (Mustela vison) from the U.S. Department of Energy Oak Ridge Reservation. Bull Environ Contam Toxicol. 1997;58:720–5.
Stevenson RMW, Daly JG. Biochemical and Serological Characteristics of Ontario Isolates of Yersinia ruckeri. Can J Fish Aquat Sci. 1982;39(6):870–6.
Swales WE. A Review of Canadian Helminthology I. The present status of knowledge of the helminth parasites of domesticaded and semidomesticated mammals and economically important birds in Canada as determined from work published prior to 1933. Can J Res. 1933;8:468–77.
Sweatman GK. Endoparasites of musrkats in the vicinity of Hamilton, Ontario. J Mammal [Internet]. 1952;33(2):248–50. Available from: https://academic.oup.com/jmammal/article-abstract/33/2/248/927750
Tiner JD, Chin TH. The Occurrence of Ascaris lumbricoides L. 1758 in the Muskrat, Ondatra zibethica. J Parasitol [Internet]. 1948;34(3):253. Available from: https://about.jstor.org/terms
Todd KS, Adams JH, Hoogeweg JH. The muskrat, Ondatra zibethica, as a host of Taenia mustelae in Illinois. J Parasitol. 1978;64(3):523.
Webb DM, Woods LW. Microscopic evidence of adenoviral infection in a muskrat in Illinois. J Wildl Dis. 2001;37(3):643–5.
Webster WA. A morphological description of Capillaria michiganensis Read 1949: male and female. Can J Zool. 1966;44(5):982–3.
Whitaker Jr. JO. Listrophorid mites and other ectoparasites of muskrats, Ondatra zibethicus, from the Chena River, Alaska. The Murrelet [Internet]. 1988;69(2):54–6. Available from: https://about.jstor.org/terms
Wobeser G, Schuh JC. Microsporidal encephalitis in muskrats. J Wildl Dis. 1979;15(3):413–7.
Wobeser G, Daoust P. Y., Hunter DB. Tyzzer’s disease in muskrats: Occurrence in free-living animals. J Wildl Dis. 1978;14:325–8.
Young LS, Bicknell DS, Archer BG, Clinton JM, Leavens LJ, Feeley JC, et al. Tularemia Epidemic: Vermont, 1968. N Engl J Med. 1969;280(23):1253–9.
Zabiega MH. Helminths of mink, Mustela vison, and muskrats, Ondatra zibethicus, in Southern Illinois. Comp Parasitol. 1996;63(2):246–50.
Zhou L, Fayer R, Trout JM, Ryan UM, Schaefer FW, Xiao L. Genotypes of Cryptosporidium species infecting fur-bearing mammals differ from those of species infecting humans. Appl Environ Microbiol. 2004 Dec;70(12):7574–7.
Ziegler PE, Wade SE, Schaaf SL, Stern DA, Nadareski CA, Mohammed HO. Prevalence of Cryptosporidium species in wildlife populations within a watershed landscape in southeastern New York State. Vet Parasitol. 2007;147:176–84.
